# Supplementary material for: Accuracy of Digital and Conventional Implant Impressions in Edentulous Jaws: A Systematic Review and Meta-Analysis of In Vitro Studies
Source: Dent J (Basel). 2026 May 15;14(5):304. doi: 10.3390/dj14050304 (PMC13206515; doi:10.3390/dj14050304)
Supplement: Supplementary file 1 [file dentistry-14-00304-s001.zip]

Archive with 4 entries (4 files):
- File S1 PRISMA checklist.pdf
- File S2 PRISMA flowchart of selection.pdf
- File S3 Summary of RoB.pdf
- File S4 Search key created for each databases.pdf
